# Supplementary material for: Biomolecular Composition and Revenue Explained by Interactions between Extrinsic Factors and Endogenous Rhythms of Saccharina latissima
Source: Mar Drugs. 2019 Feb 10;17(2):107. doi: 10.3390/md17020107 (PMC6409931; doi:10.3390/md17020107)
Supplement: Supplementary file 1 [file marinedrugs-17-00107-s001.zip]

Archive with 1 entries (1 files):
- Supplementary Material.xlsx
