# Supplementary material for: Biomolecular Composition and Revenue Explained by Interactions between Extrinsic Factors and Endogenous Rhythms of Saccharina latissima
Source: Mar Drugs. 2019 Feb 10;17(2):107. doi: 10.3390/md17020107 (PMC6409931; doi:10.3390/md17020107)
Supplement: Supplementary file 1 [file marinedrugs-17-00107-s001.zip › Supplementary Material.xlsx]

## Sheet: Background Information
	Reference No.	Title of the Scientific Study	Coverage of Primary Measurements								Local Environmental Conditions											Time		Source		Plant			Storage Method
			Carbohydrates	Ultimate	Protein	Lipids	Pigments	Phenolics	Ashes/Minerals	Other	Specific Location	Country Code	General location	Coordinates	Exposure (Shelter/Exposed)	Depth	Irradiance	Sea Surface Water Temperature	Salinity	Nutrient level	Other site infomraiton	Sampling Year	Details (Intervals/Frequency)	Origin (Cultivated/Wild)	Deployment Time	Section	Age/Maturity	Biofouling
	1	Variation in biochemical composition of Saccharina latissima and Laminaria digitata along an estuarine salinity gradient in inner Danish waters	Mannitol, glucose, alginic acid monomers, uronic acids, total carbohydrates	C, N, P	Protein, amino acids		Chl a, fucoxanthin, b-carotene, iolaxanthin		Ash	Dry matter	Denmark, 10 sites												August 2012	Wild
	2	Crude fucoidan content in two North Atlantic kelp species, Saccharina latissima and Laminaria digitata—seasonal variation and impact of environmental factors		C, N (only discussion, no data)						Crude fucoidan	Kattegat	DK	Baltic sea	56° 10′ 09″ N, 10° 13′ 36″ E	Less exposure compared to west coast of Jutland. Average relative exposure index, REI = 10,328 ± 1421 (t test, p = 0.004); The degree of exposure was high in late autumn and during spring and lowest during late winter and summer.	1-3m	The incoming light over the year ranged from a daily average minimum of 50–100 μmol photons m−2 s−1 in winter to a daily average summer maximum of up to 1500 μmol photons m−2 s−1.	0 to 3 °C in winter to 18–22 °C in summer	Salinity fluctuated between 13‰ and 26‰ with the major period of low salinity in winter and spring. Marked fluctuations were here observed on a small temporal scale, most pronounced in May.	Dissolved inorganic nitrogen (DIN) concentrations ranged between 0 and 2 μM during summer and up to 8–16 μM DIN in the winter. The concentrations of ortho-P followed the fluctuations of DIN with summer concentra-tions of 0.1–0.3 μM ortho-P and winter concentrations of upto 0.8 μM ortho-P.		2012	Biomonthly from October 2012 to October 2013	Wild		Frond	2-3 years old, estimated from the size and morphology of the frond and stipe		Freezed, freeze-dried and milled
	3	Compositional variations of brown seaweeds Laminaria digitata and Saccharina latissima in Danish waters	Alginic acids, Glucose, Mannitol, Other Carbohydrates		Protein (amino acids)				Ash		Wild: Kattegat; Cultivated: Færker Vig	DK	Wild: Baltic Sea; Cultivated: Limfjorden	Kattegat 56° 10′ 8.74″ N, 10° 13′ 35.55″ E; Færker Vig 56° 50′ 8.81″ N, 9° 4′ 34.28″ E	Kattegat: with a distance to shore of 2-8m; Færker Vig: calm and protected area with a distance to shore of 100-200m.	Kattegat: 1-3m; Færker Vig: 6-8m			Annual average of Kattegat is 22‰; In the summer months, salinity tends to drop below 19‰ due to the buildup of a pycnocline zone . Færker Vig: with an annual average of 27-28‰.		Kattegat: Huge rocks at the harbor’s pier act as substrate for the seaweeds Færker Vig: The site is sandy/ muddy with no suitable substrate for wild populations of kelps.	2012	October 2012 to November 2013	Wild & Cultivated		Entire			Freeze until use, oven-dry, ground
	4	Macroalgae Laminaria digitata and Saccharina latissima as Potential Biomasses for Biogas and Total Phenolics Production: Focusing on Seasonal and Spatial Variations of the Algae		C:N ratio				Total phenolic content		Methane potential	Aarhus Bugt & Hanstholm	DK										2013	12 months throughout 2013	Wild					Lyophilized, milled, and kept at -20°C prior to use.
	5	Seasonal variations in the amino acid profile and protein nutritional value of Saccharina latissima cultivated in a commercial IMTA system			Protein, amino acids					Dry weight	Hjarnø	DK	Horsens fjord, As Vig	IMTA 55°47.529′ N, 10°03.027′ E Monoculture 55° 49.045′ N 10° 06.824′ E		1-2m				IMTA 100m from blue mussel farm, 500m from rainbow trout farm cages; Monoculture 2000m from the same fish farm cages		2013-2014	May 2013 to May 2014	Cultivated	Jan 2013				Frozen until chemical analysis, then freeze-dried and ground to fine powder
	6	Lipids and Composition of Fatty Acids of Saccharina latissima Cultivated Year-Round in Integrated Multi-Trophic Aquaculture				Lipids, fatty acids
	7	Commercial cultivation and bioremediation potential of sugar kelp, Saccharina latissima, in Danish waters		N, P						Morphology, Biomass yield																		Visible epiphytes were removed prior to measurements and analyses.
	8	Valorization of macroalga Saccharina latissima as novel feedstock for fermentation-based succinic acid production in a biorefinery approach and economic aspects	Glucose, mannitol					Phenolics		Succinic acid, Acetic acid, Lactic aicd, Formic acid, Ethanol																		Not removed	Freezed, freeze-dried and milled
	9	Impact of environmental conditions on biomass yield, quality, and bio-mitigation capacity of Saccharina latissima		N	Protein, amino acids		Pigment		As, Cd, Pb, Hg		Limfjorden (5 locations)	DK		Limfjorden is a shallow, semi-enclosed estuary, located between the North Sea and the Kattegat. The average depth is 4.6 m. The catchment area is predominantly agricultural land. Despite a small tidal amplitude, tidal forces and wind are the drivers of the annual net flow of 6.8 km3 of water from the North Sea via Thyborøn channel in the west through Limfjorden to the Kattegat. The big broads hav…								2012	1st sampling event: April 11, 2012 2nd sampling event: Jun 12, 2012 for Kattegat; May 25 for Færker Vig	Cultivated	Dec 6, 2011 (Oct 28, 2011 for Færker Vig)
	10	Methodology for quantitative determination of the carbohydrate composition of brown seaweeds (Laminariaceae)	Uronic acids, fucose, mannitol, glucose, other COHs	Elements	Protein	Fat			Ashes		Fornaes	DK	near Grenaa, Baltic sea									2012	April	Wild				Unwashed	Freeze-dried, grounded
	11	Growth dynamics of Saccharina latissima (Laminariales, Phaeophyceae) in Aarhus Bay, Denmark, and along the species distribution range.		C, N							Aarhus Bay	DK	Baltic Sea–Kattegat transition	56°03.793N, 10°16.148E		7 m					The seabed at the sampling site was composed of sand with scattered stones. The study area was restricted to an area of approx-imately 100 m in length where S. latissima was present and may not be representative for the entire bay (roughly 610 km2).	1999-2000	March 1999 to March 2000	Wild		Blade
	12	Variation in growth, yield and protein concentration in Saccharina latissima (Laminariales, Phaeophyceae) cultivated with different wave and current exposures in the Faroe Islands (MSc thesis: Seasonal variations in growth, yield and amino acid profile of sugar kelp(Saccharina latissima) cultivated in a sound in the Faroe Islands)			Pprotein, amino acids					Length, weight	3 locations at Sundalagið	FO	A sound between Streymoy and Eysturoy in the Faroe Islands		None of the locations were exposed to ocean waves. Location 1: sheltered with a current speed of <5 cm/s approx. half of the time and an overall current speed of <10 cm/s. Location 2: current-xposed with an overall current speed of >20 cm/s. Location 3: wave-exposed location with a current speed of <10 cm/s. The highest observed waves were 2.2m.							2015	April to August	Cultivated	March 2015				Freeze-dried, milled, and stored at -18°C in small plastic sample flasks.
	13	Seasonal and spatial variation in biochemical composition of Saccharina latissima during a potential harvesting season for Western Sweden	Total, mannitol, laminarin, glucose, fucose, galactose, mannose, xylose		Total protein	Total fatty acids (EPA, DPA)	Total, carotenoids, chl a, chl c	Phenolics	Ash	Water content	Vattenholmen, Ulvillarna and Ursholmen	SE	In the archipelago of Bohuslän, on the Swedish west coast	Vattenholmen, 58.8750° N, 11.1048° E Ulvillarna, 58.8233° N, 11.0695° E Ursholmen, 58.8354° N, 10.9903° E		2-3m						2012	June, August and October	Wild		Blade			Freezed (within 8 hrs) and grounded (in a mortar with liquid Nitrogen) before storage, then freeze-dried and ground into fine powder for analysis.
	14	Variations in polyphenol and heavy metal contents of wild-harvested and cultivated seaweed bulk biomass: Health risk assessment and implication for food applications						Polyphenols	Heavy metals			NO, FI, IS	Norway, Finland, Iceland	Wild: NO-Tronheimsfjord (63.551 °N, 10.217 °E), NO-Bodø (67.276 °N, 14.570 °E), IC-Breidafjördur (65.109 °N, 22.772 °W) Cultivated: NO-Trondheim (63.702 °N, 8.872 °E), NO-Morsdalsfjorden (67.069 °N, 14.076 °E), FR-CEVA Seafarm (48.847 °N, 3.047 °W)		2, 5 and 8m						2015&2016	Spring (April and/or May), Summer (June and/or August), Fall (September and/or October)	Wild & Cultivated		Whole (blades, stipes, holdfasts)	Young & Old	Removed	Kept moist, cool and dark during transport, and in the lab, kep in flowing amient seawater temperature (season dependent) and then washed thoroughly in decreasing salinite and immediately drained of excess water, packed and frozen.
	15	Iodine content in bulk biomass of wild-harvested and cultivated edible seaweeds: Inherent variations determine species-specific daily allowable consumption								Iodine		NO, FI, IS	Norway, Finland, Iceland	Wild: NO-Tronheimsfjord (63.551 °N, 10.217 °E), NO-Bodø (67.276 °N, 14.570 °E), IC-Breidafjördur (65.109 °N, 22.772 °W) Cultivated: NO-Trondheim (63.702 °N, 8.872 °E), NO-Morsdalsfjorden (67.069 °N, 14.076 °E), FR-CEVA Seafarm (48.847 °N, 3.047 °W)		2, 5 and 8m						2015&2016	Spring (April and/or May), Summer (June and/or August), Fall (September and/or October)	Wild & Cultivated		Whole (blades, stipes, holdfasts)	Young & Old	Removed	Kept moist, cool and dark during transport, and in the lab, kep in flowing amient seawater temperature (season dependent) and then washed thoroughly in decreasing salinite and immediately drained of excess water, packed and frozen.
	16	A Study of the Seasonal Variation in Biochemical Composition of Saccharina latissima	Mannitol, lamanarin	C, N							Taraskjæret, Frøya	NO	Off the west coast of central Norway	63° 42´ N, 8° 52´ E	Taraskjæret represents a semi-sheltered location, sheltered from the south and west blowing winds and exposed to winds from the northeast. The average water current speed velocity over a 28 day period has previously been measured to be 9.4 cm/s at 6m depth with a maximum speed at 48 cm/s. The main current direction was 28° (northeast).	At 3m and 8m		(Figure 3 - A 2012) Temperature increases from around 8/9°C in June to 13°C in August (Figure 3 - B 2013) 10°C - 13°C	According to Figure 3 - A 2012, salinity in the field varied a lot between 22 to 34‰ during 2012. According to Figure 3 - B 2013, salinity was fairly constant in 2013, being around 33‰.			2012-2013	April/March 2012 to September/August 2013	Cultivated (ropes on a frame hanging from a floating raft)	18th April		2 age groups: 1nd and 2nd+ year		Placed in labeled ziplock bag, transported by car back. Then the algae were photographed, deep-frozen and later dried by being laied out on shelves in a drying cabinet with a heating unit in the bottom and temperature was set as 25-30°C.
	17	Temperature acclimation and heat tolerance of photosynthesis in Norwegian Sachharina latissima					Chl a, chl c, fucoxanthin, viola- Zeaxanthin (in cultures)				Bergen, Grimstad, Drbak	NO				5-10 m depth		Bergen(15.6 ± 1.6°C), Grimstad(17.4 ± 1.6°C), Drbak(18.4 ± 1.5°C). Average August tempera- tures in the surface water occasionally exceeded 20°C near Grimstad and Drøbak, but never near Bergen. Water temperatures decrease with depth: water at 20 m of depth is significantly colder than at the surface (around 2°C).				2010	March	Wild harvest, test in Lab			Young sporophytes (5-25cm long, FW 3.93 ± 4.04g)		Kept in transport boxes with water from the collection sites and immediately transported to the culture facility in Roskilde (DK), where the samples were kept at constant temperature and light conditions for at least 4 weeks prior to being used in the experiments.
	18	Seasonal variation of elements composition and biomethane in brown macroalgae		P					Metals	Methane yield	Vanvikan	NO	Near Trondheim in Norway									2014&2015	August 2014, October 2014, February 2015 and May 2015	Wild harvest			Mature	Removed	Collected by divers, tranported to SINTEFs laboratory in Trondheim, and stored at 10°C in seawater tanks with continuous flow for 24 hours. Biomass was kept frozen (-80°C) until used.
	19	Seasonal and depth variations in the chemical composition of cultivated Saccharina latissima	Glucose, mannitol, uronic acids, xylose	C, H, N, P, S, I	Total amino acids	Lipids		Total phenolic content	Ash, metals	Growth	Frøya Island	NO		(63°42′15″N, 8°52′40″E)	On average, the highest tide at Frøya region is 3m and lowest is 0.5 m.			A mild maritime climate with the driest season in May-June and coldest season from January-March. Water temperature at Frøya over the period of June-August 2013 was 12-14 °C.	Salinity over the period of June-August 2013 was 32–34‰.			2015	May, June and August	Cultivated & wild				Not removed	Immediately frozen once back on land, and later thawed and oven-dried at 50°C until samples reached equilibrium moisture. Afterwards, samples are homogenized using a micro-fine grinder, and then shipped and stored in a desiccator until chemical analysis.
	20	Seasonal- and depth-dependent growth of cultivated kelp (Saccharina latissima) in close proximity to salmon (Salmo salar) aquaculture in Norway	Alginate, mannitol, laminaran	C, N						Length of blade	Tristein	NO	The reference site is 4 km south of the salmon farm.	63° 52′ N, 9° 37′ E	Though 4 km off shore of the main land, it is partly sheltered from the open ocean by the skerries of Tristeinen on the western and northern sides.		Photosynthetically active radiation (PAR) surface irradiance at the fish farm ranged between ~13 μmol m−2 s−1 in December and 1370 μmol m−2 s−1 in May and June, with average PAR being significantly higher at 2 m depth (60 ± 4%) compared to 5 m (33 ± 4%) and 8 m depths (20 ± 3%). The daylength decreased from 17 h at the start of the experiment in August to a minimum of 4 h in December.	Mean temperature and salinity were the same at the fish farm and at the reference station. The water temperature ranged between 4 °C at all depths in February and 13.6 °C at 2 m depth in August, with an average of 7.1 ± 0.9 °C at 2 m depth, 7.0 ± 0.9 °C at 5 m depth and 6.7 ± 0.8 °C at 8 m depth for the entire year.	On average, the salinity increased from 27.3‰ at all depths in August to 32.4‰ in October and remained between 32.0‰ and 33.6‰ over the winter. In May, a more pronounced dip was measured at 2 and 5 m depths compared to 8 m depth before a peak value of 34.2‰ was found at all depths in June.	Ammonium-N concentrations ranged between 0 and 1.1 μmol L−1, with an average of 0.42 ± 0.1 μmol L−1 at the fish farm and 0.36 ± 0.1 μmol L−1 at the reference station. The nitrate-N concentrations ranged between 0.05 and 6.4 μmol L−1 at the salmon farm, with an average of 2.3 ± 0.7 μmol L−1, and between 0.02 and 7.8 μmol L−1, with an average of 2.9 ± 0.8 μmol L−1 at the reference station over the …	Secchi depth (transparency/turbidity): an increase from 7 m depth in August to 17 m depth in January followed by a decrease in late winter and spring, reaching a minimumlevel of 6 m in May.	2010-2011	August 2010 to August 2011	Cultivated	August	Whole blade			Stored at -80 °C, freeze-dried, milled before further analysis
	21	The seasonal variation in weight and chemical composition of the common british laminariaceae	Alginic acids, Laminarin, Mannitol		Crude protein	Fats			Total ashes	Dry matter	Scotland	GB	Shuna Island; Eilean Coltair	Shuna Island 56.59°N 5.395°W; Eilean coltair -	Shuna Island for open sea samples; Eilean oltair for sea-loch (sheltered/coastal) samples	3-4 m						1947-1948	November 1947 to October 1948	Wild		Frond			Drying was carried out immediately after sampling and took place rapidly at 80 - 90°C
	22	The seasonal variation in the combined L-fucose content of the common British Laminariaceae and fucaceae	Combined L-fucose								Scotland	GB	Shuna Island; Eilean Coltair	Shuna Island 56.59°N 5.395°W; Eilean coltair -	Shuna Island for open sea samples; Eilean oltair for sea-loch (sheltered/coastal) samples	3-4 m						1946	12 months throughout 1946	Wild		Frond			Fresh-dry, ground
	23	Fatty acid contents and profiles of 16 macroalgae collected from the Irish Coast at two seasons				Fatty acids & Specific profile					Finavarra	IE	Galway Bay, West coast of Ireland	53°09′24″ N, 9°07′17″ W		Collected at lower shore		Average temperature measured for November 2011 and June 2012 were 12°C and 14°C				2011&2012	November 2011 and June 2012	Wild		Meristematic tissue		Clean	Cleaned and rinsed with distilled water, frozen and dried and stored at -20°C until further analysis
	24	Intra-thallus differentiation of fatty acid and pigment profiles in some temperate Fucales and Laminariales				Fatty acids & Specific profile	Pigments (chl a, chl c, fucoxanthin, b-carotene)				Spiddal	IE	Galway Bay, West coast of Ireland	53°14'22″ N, 9°18' 52″ W		Collected during low tide						2013	May	Wild		Algal samples were dissected into morphologically distinct parts but only little intra-thaullus variations were found.		Clean	Cleaned thoroughly with freshwater, frozen at -20°C, lyophilized and grounded
	25	The seasonal variation in the chemical composition of the kelp species Laminaria digitata, Laminaria hyperborea, Saccharina latissima and Alaria esculenta	alginate, mannitol, cellulose, laminarin	C, N, I	Protein		Polyphenols		Ashes, metals (Na, K, Ca, Mg), etc	Moisture	Clachan Sound	GB	Isle of Seil, Scotland	56°19′04.00″N 005°34′59.02″W	The water in this narrow sea channel is shallow, with a swift current running through.				33.5‰.	There are specific shellfish harvesting areas (Shellfish Waters Protected Area) through Seil Sound and to the northern part of the island.		2010-2011	August 2010 to October 2011	Wild		Thaullus			Maceratee, homogenised, freezed, freeze-dried and milled
	26	Sulfated galactofucan from the brown alga saccharina latissima-variability of yield, structural composition and bioactivity	Fucose-containing sulfated polysaccharides								Kiel Fjord; Faroe Islands	DE; FO	Germany; Faroe Islands	NA	Baltic Sea - very small tidal amplitude; North Atlantic Sea - high tidal amplitude.	Faroe Islands: at the sublittoral habitat at the coastal region of the Faroe Islands. The samples were harvested at low tide.			Baltic sea: 15‰; North Atlantic: 35‰.			2011	May and June for the site in Baltic Sea; May and September for the site in North Atlantic Sea.	Wild		Frond	1 year		Dryed, grounded and defated
	27	Carbon and nitrogen content of Laminaria saccharina in the eastern English Channel: biometrics and seasonal variations		C, N						Dry weight	Dover Strait	FR	English Channel	50°49′N 1°35′E	Strong tidal currents, greater than three knots, occur at mean spring tide (S.H.O.M., 1988) and give rather harsh conditions for seaweeds.						The site is characterized by the high turbidity of chalky seawater caused by the neighbouring cretaceous rocks and cliffs. Laminaria communities are restricted to rocky areas separated by sandy areas.	1996-1999	At the end of each season: in March for winter, in June for spring, in September for summer and in December for autumn	Wild		Thalli, the whole part and not aliquots of frond, stipe, or holdfast		Removed	Laid out in the laboratory in large tanks fed with running natural seawater under dim light until measurement within a few hours, to avoid exudation. Meticulously cleaned (to remove epiphyte, other oragnisms and sediments), and gently blotted.
	28	Biomass soaking treatments to reduce potentially undesirable compounds in the edible seaweeds sugar kelp (Saccharina latissima) and winged kelp (Alaria esculenta) and health risk estimation for human consumption	Alginte, mannitol, glucose, fucose, total carbohydrates	Iodine	Proteins		Fucoxanthin	Polyphenols	Cd, As, Na, K, ash	Dry weight	Pleubian	FR	Off the northern coast of Brittany	48.836362, -3.044157								2015	May and June	Cultivated		Thalli	Mature adult	Removed	Stored in mesh bags during boat transport to the lab and all biomass samples were received and treated within 2h post harvest
	29	Fatty acid patterns of the kelps Saccharina latissima, Saccorhiza polyschides and Laminaria ochroleuca: Influence of changing environmental conditions				Fatty acids					Po´ voa de Varzim (cultivation) Amorosa (wild)	PT	Northern Portugal	Po´ voa de Varzim (41°22'21"N, 8°46'13"W); Amorosa (41°38'26"N, 8°49'22"W)	Coastal upwelling events are present, with mxima from july to September	5, 10, 15m in cultivation site	Light intensities at a depth of 5, 10, 15m are around 272.2, 137.8 and 66.5 umol/m2/s	SST in summer 11°C and in winter 22°C At 5, 10, 15m, SST is 16.3, 15.2 and 14.7 °C				Cultivation site: 2012; Wild stocks: 2013	Cultivation site: 2012 May; Wild stocks: 2013 July, September, October and December.	Cultivated (vertical lines) & Wild		Cultivated specimens: Stipe & Blade; Wild specimens: whole plant		Removed	Freeze, freeze-dry, powdered, and kept in dark, put in a desiccator
	30	Nutritional quality of some wild and cultivated seaweeds: Nutrient composition, total phenolic content and in vitro digestibility	Total carbohydrate	N	Crude protein	Crude lipid		TPC		Gross energy	Fink Cove, Ketch Harbour, Nova Scotia, Canada	CA			Intertidal zone							2010	April	Wild		Blade		Removed	Rinsed thoroughly with fresh filtered seawater and opious distilled water, spun to remove water, freeze, lyphilized, freeze-dried, pulerized
	31	Weight ratios of the kelps, Alaria esculenta and Saccharina latissima, required to sequester dissolved inorganic nutrients and supply oxygen for Atlantic salmon, Salmo salar, in Integrated Multi-Trophic Aquaculture systems		C, N, P						Moisture	Bay of Fundy, New Brunswick	CA	Quoddy Region					Lowest in Feb/Mar at ca. 1 °C; Highest in Aug/Sep at just under 13 °C		There are salmon cages in the vicinity.		2010	May (before frond erriosion happens)	Cultivated (by rafts)	Mid fall to late spring/early summer			No erosion yet	Ground, dry
	32	Comparative chemical composition of the Barents Sea brown algae	Alginic acid, Fucoidan, Laminarin, Manitol	I, N		Total lipids			Total Ash	Moisture	Dalnezelenetskaya Bay	RU	Barents Sea	69°7'8" N 36°5'24" E	Coastal zone in easily accessile locations							2003	September	Wild
	33	Seasonal variation in kelp phlorotannins in relation to grazer abundance and environmental variables in the Alaskan sublittoral zone						Phlorotannins			Hesketh Island	US	Kachemak Bay, South-central Alaska	59°30.3′ N, 151°31.8′ W	Exposed shores approx. 5 m below mean lower low water		Light attenuation (irradiance) at surface and 5m below surface were measured in this study.	“summer” (10.3 ± 0.10°C, June-September) and “winter” (4.88 ± 0.07°C, December- March) seasons		Concentrations of ammonium, phosphate, nitrate and silicate were measured and reported in this study.		2004-2005	Every two weeks in summer (June to September of 2004 and 2005) and monthly in winter (December 2004 to March 2005)	Wild		Blade or stipe			Kept in cold seawater and in the dark during transportation, kept frozen for storage until analysis
	34	A Seasonal Comparison of Carbon, Nitrogen, and Pigment Content in Laminaria Solidungula and L. Saccharina (Phaeophyta) in the Alaskan Arctic		C, N			Photosynthetic pigment				Boulder Patch	CA	Beaufort Sea in the Alaskan High Arctic, Stefansson Sound	70°19.25'N, 147°35.1'W		6-7 m						1992	April and July	Wild		Blade (0.5 - 1.5 m total blade length)			Collected under the fast ice and stored overnight in buckets of seawater in subdued light before processing the next day.

## Sheet: Database
			Biomolecules in S. latissima		Mar	Apr	May	Jun	Jul	Aug	Sep	Oct	Nov	Dec	Jan	Feb	Mar	Apr	May	Jun	Jul	Aug	Sep	Oct	Nov	Dec		Range	Average	Standard Deviaton of Average Value		Reference No.	Specific Location	Origin (Monoculture/Wild stocks/Integrated Multi-Trophic Aquaculture)	Other variant 1	Other variant 2		Reference of Data in the Original Study
			Dry matter (% Wet Biomass)
			Dry matter content				13.5		22.5		21.7		15.5		12		12		11.7									12.0 - 22.5				5	Hjarnø	Mono				Read from text page 1967
			Dry matter content				13.5		22.5		21		15		11.3		12		19									11.3 - 22.5				5	Hjarnø	IMTA				Read from text page 1967
			Dry matter content															13											13			9	Odby Bay	IMTA	1.5m			Figure 5 A
			Dry matter content															17											17			9	Odby Bay	IMTA	2.5m			Figure 5 A
			Dry matter content															15											15			9	Lysen Broad	IMTA	1.5m			Figure 5 A
			Dry matter content															5.35											5.35			9	Fur Sund	IMTA	1.5m			Figure 5 A
			Dry matter content															5.3											5.3			9	Fur Sund	IMTA	2.5m			Figure 5 A
			Dry matter content															11											11			9	Færker Vig	IMTA	1.5m			Figure 5 A
			Dry matter content															7.5											7.5			9	Færker Vig	IMTA	2.5m			Figure 5 A
			Dry matter content															15.5											15.5			9	Riisgaarde Broad	IMTA	1.5m			Figure 5 A
			Dry matter content															16.8											16.8			9	Riisgaarde Broad	IMTA	2.5m			Figure 5 A
			Dry matter																	22		36	100	36								13	Vattenholmen	Wild				Table 1
			Dry matter																	25		30	100									13	Ulvillarna	Wild				Table 1
			Dry matter																	32		30	100									13	Ursholmen	Wild				Table 1
			Dry weight															11	10.5	13.5		18	14.5									20	Tristian	Mono				Figure 10
			Dry weight															12	9	13		15	14									20	Tristian	IMTA				Figure 10
			Dry matter		8.2	9.8		14.3	14.5	12.8	15.2	11.8	16.8	14.1	10		9.8															21	Shuna Island	Wild				Figure 12 C
			Dry matter		10.3	12	15		20.4	18.6	16.5	21.7	14		10.4	10	10.1															21	Eilean Coltair	Wild				Figure 12 D
			Dry matter							17		16.5				10.5	13.5		14.5		17.5		18.5									25	Clachan Sound	Wild				Figure 1
			Dry weight				16.1	13.8																								28	Pleubian	Mono				Table 2
			Moisture							83		83.5				89.5	86.5		85.5		82.5		81.5					83 - 89.5	84.9	2.9		25	Clachan Sound	Wild				Figure 1
			Water content																	78		64		64				64 - 78				13	Vattenholmen	Wild				Table 1
			Water content																	75		70						70 - 75				13	Ulvillarna	Wild				Table 1
			Water content																	68		70						48 - 70				13	Ursholmen	Wild				Table 1
			Moisture				90.4																						90.4	0.7		31	Bay of Fundy	IMTA				Table 1, Description in 7.2
			Ash (% Dry Biomass)
			Ash																									8.7 - 33.8	14.7			1	15 different sampling sites	Wild				Table 3
			Ash										30		29	32	29	27	24	25	22	22	21	27				21.0 - 32.0				3	Kattegat	Wild				Figure 3
			Ash													42	43	37	33	NA	40	39						33.0 - 43.0				3	Færker Vig	Mono				Figure 3 (excluding the sample from April 3rd)
			Ash				21.5		15.3		22.5		30.5		38.2		30		29.5									15.3 - 38.2				5	Hjarnø	Mono				Figure 1
			Ash				21.5		19.9		30		33		40.2		30.5		19									19.0 - 40.2				5	Hjarnø	IMTA				Figure 1
			Ash															34.6											34.6	0.2		10	Fornaes	Wild				Table 6
			Ash																	21		14		20								13	Vattenholmen	Wild				Table 1
			Ash																	33		18										13	Ulvillarna	Wild				Table 1
			Ash																	27		20										13	Ursholmen	Wild				Table 1
			Ash				30	31	35	42	43								27	29	37	38										16	Taraskjæret	Mono	3m	1st year		Figure 10 A & B (when there are 2 measurements available for the same month, it is always the first one that is noted down in this collection)
			Ash				30	35	35.5	40	44								36	32	41	41.5										16	Taraskjæret	Mono	8m	1st year		Figure 10 A & B (when there are 2 measurements available for the same month, it is always the first one that is noted down in this collection)
			Ash				37	32	47	41									32	29.5	32.5	35.5										16	Taraskjæret	Mono	3m	2nd+ year		Figure 10 C & D
			Ash				35	31	43	40									36	30.5	35	40										16	Taraskjæret	Mono	8m	2nd+ year		Figure 10 C & D (2 measurements are available for S. latissima at 8m in 2012 and the first one is adopted in this collection)
			Ash				27.28	25.27		36.66																						19	Frøya Island	Mono	3m			Table 1
			Ash				27.59	32.7		41.15																						19	Frøya Island	Mono	8m			Table 1
			Ash		39.5	42	34	26	18	23	25	24	26.5		42	44	43.5															21	Shuna Island	Wild				Figure 13 C
			Ash		37	41.5	33	24.5	23	22.5	25	21	22.5	27		42	45.5															21	Eilean Coltair	Wild				Figure 14 A
			Ash (Na K Ca Mg)							31		35				42	40		35.5		27.5		29	17.5				17.5 - 40.0	31.7	7.6		25	Clachan Sound	Wild				Figure 2 c
			Ash				26.2	30.5																								28	Pleubian	Mono				Table 2
			Ash			24.5																							24.5			30	Fink Cove	Wild				Table 1
			Ash																				31.18						31.18	3		32	Barents Sea	Wild
			Carbohydrates (% Dry Biomass)
			Total carbohydrates																									33.9 - 76.0	59.5			1	15 different sampling sites	Wild				Table 3
			Total carbohydrate										40		30	32	43	58	62	57	55	56	59	57				30.0 - 62.0				3	Kattegat	Wild				Figure 3
			Total carbohydrate													10	11	41	35		15	20						10.0 - 41.0				3	Færker Vig	Mono				Figure 3 (excluding the sample from April 3rd)
			Total carbohydrates																	31		44		38								13	Vattenholmen	Wild				Table 1 (sum of monosaccharide and mannitol)
			Total carbohydrates																	20		38										13	Ulvillarna	Wild				Table 1 (sum of monosaccharide and mannitol)
			Total carbohydrates																	26		35										13	Ursholmen	Wild				Table 1 (sum of monosaccharide and mannitol)
			Total sugars				52.23	53.45		23.32																						19	Frøya Island	Mono	3m			Table 1
			Total sugars				47.4	40.59		15.34																						19	Frøya Island	Mono	8m			Table 1
			Total carbohydrates				46.1	39.6																								28	Pleubian	Mono				Table 2
			Total carbohydrates			59.8																							59.8			30	Fink Cove	Wild				Table 1
			Laminarin/Glucose (% Dry Biomass)
			Glucose																									9.8 - 48.1	24.6			1	15 different sampling sites	Wild				Table 3
			Glucose										13		5	4.5	6.5	10.5	14	14	20.2	15.5	18.523	22.6				4.5 - 22.6				3	Kattegat	Wild				Figure 1
			Glucose													3.5	3.8	6.5	6		6.2	5.3						3.5 - 6.5				3	Færker Vig	Mono				Figure 1 (excluding the sample from April 3rd)
			Glucose				18		24.88	10.15	17.5		3.12		4.76		4		16									3.12 - 24.88				8	Hjarnø	IMTA				Table 6
			Glucose															6.1											6.1	1.1		10	Fornaes	Wild				Table 6
			Glucose				14.08	17.34		6.68																						19	Frøya Island	Mono	3m			Table 1
			Glucose				12.01	11.24		3.77																						19	Frøya Island	Mono	8m			Table 1
			Glucose				5	1.9																								28	Pleubian	Mono				Table 2
			Laminarin																	16		39		27								13	Vattenholmen	Wild				Table 2
			Laminarin																	4		30										13	Ulvillarna	Wild				Table 2
			Laminarin																	7		23										13	Ursholmen	Wild				Table 2
			Laminaran				9.2	11.8	5.8	3.5	4								1.2	2.5	1.3	1.2										16	Taraskjæret	Mono	3m	1st year		Figure 13 A & B (when there are 2 measurements available for the same month, it is always the first one that is noted down in this collection)
			Laminaran																0.8	0.7	0.2	0.1										16	Taraskjæret	Mono	8m	1st year		Figure 13 B (when there are 2 measurements available for the same month, it is always the first one that is noted down in this collection)
			Laminaran				9.2	13	5	6									0.8	3.7	3											16	Taraskjæret	Mono	3m	2nd+ year		Figure 13 A & C (when there are 2 measurements available for the same month, it is always the first one that is noted down in this collection)
			Laminaran																0.3	1	2.5											16	Taraskjæret	Mono	8m	2nd+ year		Figure 13 C (when there are 2 measurements available for the same month, it is always the first one that is noted down in this collection)
			Laminarin															2.5	1.5	9.2		2.1	0									20	Tristian	Mono				Figure 10
			Laminarin															0	2	4		0	0.3									20	Tristian	IMTA				Figure 10
			Laminarin			1.4	5.6	12.6	17.5	11.2	16	11.7	9.6		1.6	1.3	1.1															21	Shuna Island	Wild				Figure 11 C
			Laminarin			0.9	5.3	16.4	19.7	23.3		25.5	9	4.2	0.7		0.8															21	Eilean Coltair	Wild				Figure 11 D
			Laminarin							7		13.5				1	1.5		2		7		14	10.5				1 - 14	8.2	5.3		25	Clachan Sound	Wild				Figure 3 b
			Laminaran																				11.63						11.63	2.65		32	Barents Sea	Wild				Table 3
			Mannitol (% Dry Biomass)
			Mannitol																									4.7 - 21.9	12.8			1	15 different sampling sites	Wild				Table 3
			Mannitol										5		3	4.5	13	12	17	18.7	12	13	18	10				3.0 - 18.7				3	Kattegat	Wild				Figure 1
			Mannitol													0.5	1	12.3	11.5		5.5	6						0.5 - 12.3				3	Færker Vig	Mono				Figure 1 (excluding the sample from April 3rd)
			Mannitol				10.3		4.95	4	6		2.5		1.41		4.97		5.05									1.41 - 10.30				8	Hjarnø	IMTA				Figure 1 and text
			Mannitol															6.5											6.5	1.1		10	Fornaes	Wild				Table 6
			Mannitol																	9.4		6.3		4.6								13	Vattenholmen	Wild				Table 2
			Mannitol																	7.7		5.4										13	Ulvillarna	Wild				Table 2
			Mannitol																	9.7		7.6										13	Ursholmen	Wild				Table 2
			Mannitol				23	22	9	4.5	4.5								7	16	6	5.5										16	Taraskjæret	Mono	3m	1st year		Figure 14 A & B (when there are 2 measurements available for the same month, it is always the first one that is noted down in this collection)
			Mannitol																8	11	4	2.5										16	Taraskjæret	Mono	8m	1st year		Figure 14 B (when there are 2 measurements available for the same month, it is always the first one that is noted down in this collection)
			Mannitol				16	14.5	5.5	2.5									4.5	15.5	8.5											16	Taraskjæret	Mono	3m	2nd+ year		Figure 14 A & C (when there are 2 measurements available for the same month, it is always the first one that is noted down in this collection)
			Mannitol																5.5	10.5	9											16	Taraskjæret	Mono	8m	2nd+ year		Figure 14 C (when there are 2 measurements available for the same month, it is always the first one that is noted down in this collection)
			Mannitol				14.07	15.84		6.89																						19	Frøya Island	Mono	3m			Table 1
			Mannitol				11.54	9.65		2.05																						19	Frøya Island	Mono	8m			Table 1
			Mannitol															16.7	15	11.1		5	4.1									20	Tristian	Mono				Figure 10
			Mannitol															17.5	7.5	3		2	2.5									20	Tristian	IMTA				Figure 10
			Mannitol		14.3	8.6		17.5	23	21	23.3	21	16		9.1	9.5	13															21	Shuna Island	Wild				Figure 13 D
			Mannitol		14	5.3	9.8	21.7	19	21	23	19	15	11		9	8.5															21	Eilean Coltair	Wild				Figure 14 D
			Mannitol							24		19				9	15		17.5		23		20	17				9 - 24	18.6	4.7		25	Clachan Sound	Wild				Figure 3 b
			Mannitol				17.6	14.8																								28	Pleubian	Mono				Table 2
			Mannitol																				15.04						15.04	2.03		32	Barents Sea	Wild				Table 3
			Alginate (% Dry Biomass)
			Alginic acid monomers																									11.5 - 24.6	17.6			1	15 different sampling sites	Wild				Table 3
			Alginic acids										21.5		20.5	22	25.5	30	25.5	20	17	19.5	18	18.5				17.0 - 30. 0				3	Kattegat	Wild				Figure 1
			Alginic acids													11.5	12.5	17	14		15.5	8						8.0 - 17.0				3	Færker Vig	Mono				Figure 1 (excluding the sample from April 3rd)
			Uronic acids															28.9											28.9	4.9		10	Fornaes	Wild				Table 6 (sum of GulA, GluA and ManA)
			Uronic acids				17.07	14.85		6.47																						19	Frøya Island	Mono	3m			Table 1
			Uronic acids				17.06	12.79		6.37																						19	Frøya Island	Mono	8m			Table 1
			Alginate															15.8	18.5	26.7		7.5	4.1									20	Tristian	Mono				Figure 10
			Alginate															17.5	15.5	25.5		6	7									20	Tristian	IMTA				Figure 10
			Alginic acid			16.2	14.7		12.7	12.4	12		12.8	14.9	16.2	20																21	Shuna Island	Wild				Figure 18 C
			Alginic acid			15.7				12.2	11.2		12.2		17.3	20.1																21	Eilean Coltair	Wild				Figure 18 D
			Alginate							25		20.5				20	21		26		15.5		30	18				15.5 - 30	28.5	3.9		25	Clachan Sound	Wild				Figure 3 b
			Alginate				21.5	21																								28	Pleubian	Mono				Table 2
			Alginic acid																				34.52						34.52	1		32	Barents Sea	Wild				Table 3
			Fucoidan (% Dry Biomass)
			Crude fucoidan										5.3		2.34	2.4	3.5	5	5.3	4.8	5.9	6.2	4.8	5				2.34 - 6.20	4.55	0.22		2	Kattegat	Wild				Figure 3 and text in the Section 'Crude fucoidan content'
			Fucose															2.6											2.6	0.5		10	Fornaes	Wild				Table 6
			Fucose																	2.79		1.32		1.9								13	Vattenholmen	Wild				Calculated based on Data in Table 2 and Table 1
			Fucose																	3.8		1.9		0								13	Ulvillarna	Wild				Calculated based on Data in Table 2 and Table 1
			Fucose																	4.16		2.1		0								13	Ursholmen	Wild				Calculated based on Data in Table 2 and Table 1
			Fucose				2.85	2.23		1.39																						19	Frøya Island	Mono	3m			Table 1
			Fucose				2.55	2.79		1.31																						19	Frøya Island	Mono	8m			Table 1
			Combined L-fucose												2.4	2.7	2.8	2.3	1.8	2	1.9	1.85		1.8		2.7						22	Shuna Island	Wild				Figure 3 - 3
			Combined L-fucose												2.7	2.4	2.25	2.25	2.2	2.1	2.05	2.02	2.05	2.2	2.4	2.45						22	Eilean Coltair	Wild				Figure 3 - 4
			Crude sulphated polysaccharides																1.75	2.27												26	Kiel Fjord	Wild				Table 3
			Crude sulphated polysaccharides																4.24				3.75									26	Faroe Islands	Wild				Table 3
			Fucose				0.76	0.89																								28	Pleubian	Mono				Table 2
			Fucoidan																				8.8						8.8	0.9		32	Barents Sea	Wild				Table 3
			(% total monosaccharides) fucose																	0.09		0.03		0.05								13	Vattenholmen	Wild				Table 2
			(% total monosaccharides) fucose																	0.19		0.05										13	Ulvillarna	Wild				Table 2
			(% total monosaccharides) fucose																	0.16		0.06										13	Ursholmen	Wild				Table 2
			Other COH (% Dry Biomass)
			Other CHO																									2.9 5.7	4.2			1	15 different sampling sites	Wild				Table 3
			Other COH										6	NA	3	3.5	4	5.5	6	5.5	6.5	7	5	5.5				3.0 - 7.0				3	Kattegat	Wild				Figure 1
			Other COH													2.5	2.8	5	3.8	NA	5.2	4						2.5 - 5.2				3	Færker Vig	Mono				Figure 1 (excluding the sample from April 3rd)
			Other COH															1.6											1.6	0.4		10	Fornaes	Wild				Table 6 (sum of arabinose, rhamnose, galactose, xylose, and mannose)
			Xylose				4.16	3.19		1.89																						19	Frøya Island	Mono	3m			Table 1
			Xylose				4.24	4.12		1.84																						19	Frøya Island	Mono	8m			Table 1
			Cellulose							14.5		12.5				11	10		11		11		14	10.5				10.5 - 14.5	11	11.4		25	Clachan Sound	Wild				Figure 3 b
			Protein (% Dry Biomass)
			Protein																									1.1-7.5	3.1			1	15 different sampling sites	Wild				Table 3
			Total protein (N-to-protein x 4)										11.5	NA	19	21	12.5	10	5	6	4	9	8.5	9				4.0 - 21.0				3	Kattegat	Wild				Read from Fig3
			Total protein (N-to-protein x 4)													19	18	17	12	NA	10	9						9.0 - 19.0				3	Færker Vig	Mono				Figure 3 (excluding the sample from April 3rd)
			Total amino acids													11.11					4.81											3	Kattegat	Wild				Table2
			Total amino acids													10.9					14.16											3	Færker Vig	Mono				Table3
			Protein				1.3		1.7		5.7		9.7		6		3.7		4.4									1.30 - 9.7				5	Hjarnø	Mono				Figure 3
			Protein				1.43		1.7		6.3		10.8		6		6.5		4									1.43 - 10.8				5	Hjarnø	IMTA				Figure 3
			Total amino acid				1.5		2		7		11.3		7.5		4		5.2													5	Hjarnø	Mono				Table 1
			Total amino acid				1.5		2		7.6		12.7		7.2		8		4.5													5	Hjarnø	IMTA				Table 1
			Protein																		4.33								4.33	0.22		8	Hjarnø	IMTA	Over 2 seasons, a mixture of samples from July and August			Table S1
			Crude protein															16														9	Færker Vig	Mono	2.5m			Text on page 628
			Crude protein															17														9	Færker Vig	Mono	1.5m			Text on page 628
			Protein															10.1											10.1	0.1		10	Fornaes	Wild				Table 6
			Total Amino acids															14.8	14		4	10.9						4 - 14.8				12	Sundalagið	Mono	Sheltered			Table 1
			Total Amino acids															16.1	11.5		7.7	7.9						7.7 - 16.1				12	Sundalagið	Mono	Current-exposed			Table 1
			Total Amino acids																12.8		6	7.7						6 - 12.8				12	Sundalagið	mono	Wave-exposed			Table 1
			Total proteins																	8		11		8								13	Vattenholmen	Wild				Table 1
			Total proteins																	3		9										13	Ulvillarna	Wild				Table 1
			Total proteins																	6		9										13	Ursholmen	Wild				Table 1
			Total amino acids				14.11	11.68		19.3																						19	Frøya Island	Mono	3m			Table 2
			Total amino acids				14.69	12.47		24.24																						19	Frøya Island	Mono	8m			Table 2
			Crude protein			13.2	11.3				8.2	8.8	10.3	11.4	13.1	13.1	12.2															21	Shuna Island	Wild				Figure 16 C
			Crude protein		14.2	13.1	11.3		7.2		5.6	6.4	8.8		12.9		13.4															21	Eilean Coltair	Wild				Figure 16 D
			Protein							5.3		5.1				8.8	9.9		7.6		6		7	7				5.1 - 9.9	7.1	1.7		25	Clachan Sound	Wild				Table 2
			Proteins				10.6	11.3																								28	Pleubian	Mono				Table 2
			Crude protein			8.1																							8.1	0.06		30	Fink Cove	Wild				Table 1
			EEA score (%)				38.7		52		16.7		48.4		45		n.d.		39.3									0 - 52				5	Hjarnø	Mono				Table 1
			EEA score (%)				38.7		37.1		49.5		68.9		67.7		n.d.		34.2									0 - 68.9				5	Hjarnø	IMTA				Table 1
			EEA score (%)															72.8	93.7		27.9	47.7										12	Sundalagið	Mono	Sheltered			Table 1
			EEA score (%)															41	74.6		34.2	30.9										12	Sundalagið	Mono	Current-exposed			Table 1
			EEA score (%)																78.9		63.2	23.8										12	Sundalagið	Mono	Wave-exposed			Table 1
			EEA / AA (%)				34		42		31		28		31		21		30									21.0 - 42.0				5	Hjarnø	Mono				Table 1
			EEA / AA (%)				34		41		36		30		28		21		29									21.0 - 41.0				5	Hjarnø	IMTA				Table 1
			EEA / AA (%)															23.8														9	Færker Vig	Mono	1.5m			Text on page 628
			EEA / AA (%)															27														9	Færker Vig	Mono	2.5m			Text on page 628
			Lipids (% Dry Biomass)
			Fats															0.5											0.5	0.1		10	Fornaes	Wild				Table 6
			Lipid				1.7		0.88		1.95		3.33		2.55		3.15		3.04													6	Hjarnø	Mono				Figure 1
			Lipid						0.62		2		3.35		2.98		2.98		1.3													6	Hjarnø	IMTA				Figure 1
			Crude Lipid			5.5																							5.5			30	Fink Cove	Wild				Table 1
			Total sum of lipids																				1.28						1.28	0.08		32	Barents Sea	Wild				Table 3
			Total fatty acids					0.28		0.17		0.39																				13	Vattenholmen	Wild				Table 1
			Total fatty acids					0.25		0.25																						13	Ulvillarna	Wild				Table 1
			Total fatty acids					0.21		0.28																						13	Ursholmen	Wild				Table 1
			Total fatty acids					1.3					1																			23	Finavarra	Wild				Table 2
			Total fatty acids																1									0.95 - 1.05				24	Spiddal	Wild				Text on page 28 and Figure 4 a
			Total fatty acids						0.1285		0.169	0.15		0.2047																		29	Amorosa	Wild				Figure 1
			SDA; 18:4n-3 (%FAME)				7.24		6.6		4.27		6.03		3.95		10.88		6.09									3.95 - 10.88				6	Hjarnø	Mono				Table 1
			SDA; 18:4n-3 (%FAME)				7.24		5.7		4.95		5.93		4.86		9.29		6.51									4.86 - 9.29				6	Hjarnø	IMTA				Table 1
			SDA; 18:4n-3 (%Total FA)					4.16		4.75		4.33																				13	Vattenholmen	Wild				Table 3
			SDA; 18:4n-3 (%Total FA)					5.76		4.3																						13	Ulvillarna	Wild				Table 3
			SDA; 18:4n-3 (%Total FA)					7.09		4.49																						13	Ursholmen	Wild				Table 3
			SDA; 18:4n-3 (%FAME)					8.6					2.9																			23	Finavarra	Wild				Table 2
			SDA; 18:4n-3 (%Total FA)																6.7										6.7	1.1		24	Spiddal	Wild	Tip of blade			Table 1
			SDA; 18:4n-3 (%Total FA)																9.8										9.8	2.3		24	Spiddal	Wild	Blade			Table 1
			SDA; 18:4n-3 (%Total FA)																5.8										5.8	0.7		24	Spiddal	Wild	Meristem of blade			Table 1
			SDA; 18:4n-3 (%Total FA)																4.7										4.7	0.9		24	Spiddal	Wild	Holdfast/Stipe			Table 1
			ARA; 20:4n-6 (%FAME)				9.85		13.13		8.88		9.43		9.67		10.64		10.58									8.88 - 13.13				6	Hjarnø	Mono				Table 1
			ARA; 20:4n-6 (%FAME)				9.85		13.13		10.79		13.38		8.33		10.87		10.81									8.33 - 13.38				6	Hjarnø	IMTA				Table 1
			ARA; 20:4n-6 (%Total FA)					7.9		12.4		11.8																				13	Vattenholmen	Wild				Table 3
			ARA; 20:4n-6 (%Total FA)					10.5		8.7																						13	Ulvillarna	Wild				Table 3
			ARA; 20:4n-6 (%Total FA)					11.4		7.8																						13	Ursholmen	Wild				Table 3
			ARA; 20:4n-6 (%FAME)					14					4.7																			23	Finavarra	Wild				Table 2
			ARA; 20:4n-6 (%Total FA)																9.9										9.9	4		24	Spiddal	Wild	Tip of blade			Table 1
			ARA; 20:4n-6 (%Total FA)																12.2										12.2	1.4		24	Spiddal	Wild	Blade			Table 1
			ARA; 20:4n-6 (%Total FA)																17.1										17.1	3.8		24	Spiddal	Wild	Meristem of blade			Table 1
			ARA; 20:4n-6 (%Total FA)																20.4										20.4	1.8		24	Spiddal	Wild	Holdfast/Stipe			Table 1
			ARA; 20:4n-6 (mg/kg dry algae)				172.06																						172.06	15.53		29	Po´ voa de Varzim	Mono	5m	Stipe		Table 4
			ARA; 20:4n-6 (mg/kg dry algae)				212.48																						212.48	15.52		29	Po´ voa de Varzim	Mono	10m	Stipe		Table 4
			ARA; 20:4n-6 (mg/kg dry algae)				205.8																						205.8	7.16		29	Po´ voa de Varzim	Mono	15m	Stipe		Table 4
			ARA; 20:4n-6 (mg/kg dry algae)				36.74																						36.74	2.96		29	Po´ voa de Varzim	Mono	5m	Blade		Table 4
			ARA; 20:4n-6 (mg/kg dry algae)				59.72																						59.72	3.91		29	Po´ voa de Varzim	Mono	10m	Blade		Table 4
			ARA; 20:4n-6 (mg/kg dry algae)				156.7																						156.7	9.86		29	Po´ voa de Varzim	Mono	15m	Blade		Table 4
			ARA; 20:4n-6 (mg/kg dry algae)						64.78		142.87	107.97		252.74																		29	Amorosa	Wild				Table 4
			EPA; 20:5n-3 (%FAME)				12.32		13.48		10.2		11.98		4.7		11.18		9.65									4.70 - 13.48				6	Hjarnø	Mono				Table 1
			EPA; 20:5n-3 (%FAME)				12.32		11.8		10.22		9.61		6.78		9.69		9.54									6.78 - 12.32				6	Hjarnø	IMTA				Table 1
			EPA; 20:5n-3 (%Total FA)					6.3		8.2		7.9																				13	Vattenholmen	Wild				Table 3
			EPA; 20:5n-3 (%Total FA)					8		7.1																						13	Ulvillarna	Wild				Table 3
			EPA; 20:5n-3 (%Total FA)					9.1		7.1																						13	Ursholmen	Wild				Table 3
			EPA; 20:5n-3 (%FAME)					10.8					1.8																			23	Finavarra	Wild				Table 2
			EPA; 20:5n-3 (%Total FA)																7.6										7.6	1.3		24	Spiddal	Wild	Tip of blade			Table 1
			EPA; 20:5n-3 (%Total FA)																9.4										9.4	0.5		24	Spiddal	Wild	Blade			Table 1
			EPA; 20:5n-3 (%Total FA)																6.9										6.9	1.1		24	Spiddal	Wild	Meristem of blade			Table 1
			EPA; 20:5n-3 (%Total FA)																7.4										7.4	1.3		24	Spiddal	Wild	Holdfast/Stipe			Table 1
			EPA; 20:5n-3 (mg/kg dry algae)				35.97																						35.97	0.76		29	Po´ voa de Varzim	Cultivated	5m	Stipe		Table 4
			EPA; 20:5n-3 (mg/kg dry algae)				36.41																						36.41	0.33		29	Po´ voa de Varzim	Cultivated	10m	Stipe		Table 4
			EPA; 20:5n-3 (mg/kg dry algae)				37.25																						37.25	1.27		29	Po´ voa de Varzim	Cultivated	15m	Stipe		Table 4
			EPA; 20:5n-3 (mg/kg dry algae)				28.12																						28.12	2.25		29	Po´ voa de Varzim	Cultivated	5m	Blade		Table 4
			EPA; 20:5n-3 (mg/kg dry algae)				49.57																						49.57	3.25		29	Po´ voa de Varzim	Cultivated	10m	Blade		Table 4
			EPA; 20:5n-3 (mg/kg dry algae)				151.79																						151.79	7.65		29	Po´ voa de Varzim	Cultivated	15m	Blade		Table 4
			EPA; 20:5n-3 (mg/kg dry algae)						32.92		57.65	35.83		99.42																		29	Amorosa	Wild				Table 4
			DHA; 22:6n-3 (%FAME)				1.54		4.81		6.95		5.5		1.11		0.81		0.88									0.81 - 6.95				6	Hjarnø	Mono				Table 1
			DHA; 22:6n-3 (%FAME)				1.54		4.65		4.74		2.74		1.44		0.9		0.61									0.61 - 4.74				6	Hjarnø	IMTA				Table 1
			DHA; 22:6n-3 (%Total FA)					0		0.9		0																				13	Vattenholmen	Wild				Table 3
			DHA; c(%Total FA)					0		8																						13	Ulvillarna	Wild				Table 3
			DHA; 22:6n-3 (%Total FA)					0		8.5																						13	Ursholmen	Wild				Table 3
			DHA; 22:6n-3 (mg/kg dry algae)				11.38																						11.38	0.3		29	Po´ voa de Varzim	Mono	5m	Stipe		Table 4
			DHA; 22:6n-3 (mg/kg dry algae)				12.11																						12.11	1.18		29	Po´ voa de Varzim	Mono	10m	Stipe		Table 4
			DHA; 22:6n-3 (mg/kg dry algae)				16.73																						16.73	0.89		29	Po´ voa de Varzim	Mono	15m	Stipe		Table 4
			DHA; 22:6n-3 (mg/kg dry algae)				11.39																						11.39	0.71		29	Po´ voa de Varzim	Mono	5m	Blade		Table 4
			DHA; 22:6n-3 (mg/kg dry algae)				19																						19	0.25		29	Po´ voa de Varzim	Mono	10m	Blade		Table 4
			DHA; 22:6n-3 (mg/kg dry algae)				37.68																						37.68	1.19		29	Po´ voa de Varzim	Mono	15m	Blade		Table 4
			DHA; 22:6n-3 (mg/kg dry algae)						nq		nq	11.79		nq																		29	Amorosa	Wild				Table 4
			EPA+DHA (%FAME)				13.87		16.69		17.15		17.47		5.82		12		10.52									5.82 - 17.47				6	Hjarnø	Mono				Table 1
			EPA+DHA (%FAME)				13.87		16.45		14.95		12.35		8.22		10.59		10.15									8.22 - 16.45				6	Hjarnø	IMTA				Table 1
			Phenolics (% Dry Biomass)
			Total phenolics																									0.6 - 2.2				4	Different locations in Denmark	Wild				Figure 8 b
			Total phenolic compounds																		5.1	1						1.0 - 5.1				8	Hjarnø	Mono				Figure 3 and text
			Total phenolic compounds																		0.75				0.7			0.70 - 0.75				8	Hjarnø	IMTA				Figure 3 and text
			Phenolics																	1.19		0.81		0.82								13	Vattenholmen	Wild				Table 1
			Phenolics																	0.83		0.48										13	Ulvillarna	Wild				Table 1
			Phenolics																	1.05		0.43										13	Ursholmen	Wild				Table 1
			Polyphenols																									0.681 - 1.509	0.954	0.101		14	Bodø	A mixture of samples from natural stocks and monoculture	A mixture of samples at 2, 5, and 8m depth	A mixture of young and old samples		Table S4 'Location' section
			Polyphenols																									0.509 - 1.233	0.763	0.062		14	Trondheim	A mixture of samples from natural stocks and monoculture	A mixture of samples at 2, 5, and 8m depth	A mixture of young and old samples		Table S4 'Location' section
			Polyphenols																									0.528 - 0.725	0.631	0.043		14	Pleubian	A mixture of samples from natural stocks and monoculture	A mixture of samples at 2, 5, and 8m depth	A mixture of young and old samples		Table S4 'Location' section
			Total phenolic content				0.09	0.1		0.13																						19	Frøya Island	Mono	3m			Table 1
			Total phenolic content				0.11	0.07		0.14																						19	Frøya Island	Mono	8m			Table 1
			Polyphenols							0.42		0.39				0.4	0.23		0.46		0.68		0.43	0.35				0.23 - 0.68	0.41	0.15		25	Clachan Sound	Wild				Table 2
			Polyphenols				0.69	0.44																								28	Pleubian	Mono				Table 2
			Total Phenolic ontent			1.11																							1.11			30	Fink Cove	Wild				Table 1
			Phlorotanin																										39			33	Hesketh Island	Wild	Stipe			Figure 2
			Phlorotanin																										40			33	Hesketh Island	Wild	Stipe			Figure 2
			Phlorotanin																										2.55			33	Hesketh Island	Wild	Blade			Figure 2
			Phlorotanin																										3.37			33	Hesketh Island	Wild	Blade			Figure 2
			Pigments (mg/g)
			Fucoxanthin (mg/g)																									0.03 - 0.79	0.37			1	15 different sampling sites	Wild				Table 3
			Fucoxanthin (mg/g)															0.85											0.85			9	Odby Bay	IMTA	1.5m			Table 6 B
			Fucoxanthin (mg/g)															1.09											1.09			9	Odby Bay	IMTA	2.5m			Table 6 B
			Fucoxanthin (mg/g)															0.65											0.65			9	Lysen Broad	IMTA	1.5m			Table 6 B
			Fucoxanthin (mg/g)															0.75											0.75			9	Lysen Broad	IMTA	2.5m			Table 6 B
			Fucoxanthin (mg/g)															0.47											0.47			9	Fur Sund	IMTA	1.5m			Table 6 B
			Fucoxanthin (mg/g)															0.45											0.45			9	Fur Sund	IMTA	2.5m			Table 6 B
			Fucoxanthin (mg/g)															0.62											0.62			9	Færker Vig	IMTA	1.5m			Table 6 B
			Fucoxanthin (mg/g)															0.85											0.85			9	Færker Vig	IMTA	2.5m			Table 6 B
			Fucoxanthin (mg/g)															0.62											0.62			9	Riisgaarde Broad	IMTA	1.5m			Table 6 B
			Fucoxanthin (mg/g)															0.93											0.93			9	Riisgaarde Broad	IMTA	2.5m			Table 6 B
			Fucoxanthin (mg/g)																									0.35 - 0.6				24	Spiddal	Wild				Figure 4
			Fucoxanthin (mg/g)																									0.045 - 0.22				17	3 different sampling sites	Wild				Figure 6 C (mg/ mg Chl a)
			Fucoxanthin (mg/g)				0.431	0.526																								28	Pleubian	Mono				Table 2 (mg/kg)
			Chl a (mg/g)																									1.19 - 2.49				9	15 different sampling sites	Mono				Text on page 628
			Chl a (mg/g)																									0.04 - 1.92	0.47			1	15 different sampling sites	Wild				Table 3
			Chl a (mg/g)															1.7											1.7			9	Odby Bay	IMTA	1.5m			Table 6 A
			Chl a (mg/g)															2.49											2.49			9	Odby Bay	IMTA	2.5m			Table 6 A
			Chl a (mg/g)															1.7											1.7			9	Lysen Broad	IMTA	1.5m			Table 6 A
			Chl a (mg/g)															1.6											1.6			9	Lysen Broad	IMTA	2.5m			Table 6 A
			Chl a (mg/g)															0.6											0.6			9	Fur Sund	IMTA	1.5m			Table 6 A
			Chl a (mg/g)															0.9											0.9			9	Fur Sund	IMTA	2.5m			Table 6 A
			Chl a (mg/g)															1.2											1.2			9	Færker Vig	IMTA	1.5m			Table 6 A
			Chl a (mg/g)															1.6											1.6			9	Færker Vig	IMTA	2.5m			Table 6 A
			Chl a (mg/g)															1.25											1.25			9	Riisgaarde Broad	IMTA	1.5m			Table 6 A
			Chl a (mg/g)															2.2											2.2			9	Riisgaarde Broad	IMTA	2.5m			Table 6 A
			Chl a (mg/g)																	0.12		0.32		0.37								13	Vattenholmen	Wild				Table 1
			Chl a (mg/g)																	0.58		0.37										13	Ulvillarna	Wild				Table 1
			Chl a (mg/g)																	0.29		0.34										13	Ursholmen	Wild				Table 1
			Chl a (mg/g)																0.2													24	Spiddal	Wild				Text on page 27
			Chl a (mg/g)																									0.09 - 0.16				17	3 different sampling sites	Wild				Figure 6 A (ug/g)
			Chl c (mg/g)																	0.07		0.15		0.19								13	Vattenholmen	Wild				Table 1
			Chl c (mg/g)																	0.38		0.25										13	Ulvillarna	Wild				Table 1
			Chl c (mg/g)																	0.22		0.2										13	Ursholmen	Wild				Table 1
			Chl c (mg/g)																0.1										0.1			24	Spiddal	Wild				Fig 4
			Chl c (mg/g)																									0.004 - 0.02				17	3 different sampling sites	Wild				Figure 6 B (mg/ mg Chl a)
			Chl a + c (nmol/cm2)			17			16																							34	Boulder Patch	Wild	First year (new) growth			Figure 2
			Chl a + c (nmol/cm2)			29			16																							34	Boulder Patch	Wild	Second year growth			Figure 3
			Violaxanthin (mg/g)																									0.01 - 0.04				9	Multiple sampling sites	Mono				Text on page 628
			Violaxanthin (mg/g)																									0.00 - 0.04	0.02			1	15 different sampling sites	Wild				Table 3
			Violaxanthin (mg/g)															0.027											0.027			9	Odby Bay	IMTA	1.5m			Table 6 C
			Violaxanthin (mg/g)															0.038											0.038			9	Odby Bay	IMTA	2.5m			Table 6 C
			Violaxanthin (mg/g)															0.018											0.018			9	Lysen Broad	IMTA	1.5m			Table 6 C
			Violaxanthin (mg/g)															0.019											0.019			9	Lysen Broad	IMTA	2.5m			Table 6 C
			Violaxanthin (mg/g)															0.018											0.018			9	Færker Vig	IMTA	1.5m			Table 6 C
			Violaxanthin (mg/g)															0.024											0.024			9	Færker Vig	IMTA	2.5m			Table 6 C
			Violaxanthin (mg/g)															0.015											0.015			9	Riisgaarde Broad	IMTA	1.5m			Table 6 C
			Violaxanthin (mg/g)															0.025											0.025			9	Riisgaarde Broad	IMTA	2.5m			Table 6 C
			Viola+Zeaxanthin (mg/g)																									0.004 - 0.03				17	3 different sampling sites	Wild				Figure 6 D
			B-carotene (mg/g)																									0.01 - 0.03				9	Multiple sampling sites	Mono				Text on page 628
			B-carotene (mg/g)																									0.00 - 0.04	0.02			1	15 different sampling sites	Wild				Table 3
			B-carotene (mg/g)															0.018											0.018			9	Odby Bay	IMTA	1.5m			Table 6 D
			B-carotene (mg/g)															0.025											0.025			9	Odby Bay	IMTA	2.5m			Table 6 D
			B-carotene (mg/g)															0.012											0.012			9	Lysen Broad	IMTA	1.5m			Table 6 D
			B-carotene (mg/g)															0.0125											0.0125			9	Lysen Broad	IMTA	2.5m			Table 6 D
			B-carotene (mg/g)															0.011											0.011			9	Fur Sund	IMTA	1.5m			Table 6 D
			B-carotene (mg/g)															0.012											0.012			9	Fur Sund	IMTA	2.5m			Table 6 D
			B-carotene (mg/g)															0.014											0.014			9	Færker Vig	IMTA	1.5m			Table 6 D
			B-carotene (mg/g)															0.021											0.021			9	Færker Vig	IMTA	2.5m			Table 6 D
			B-carotene (mg/g)															0.009											0.009			9	Riisgaarde Broad	IMTA	1.5m			Table 6 D
			B-carotene (mg/g)															0.022											0.022			9	Riisgaarde Broad	IMTA	2.5m			Table 6 D
			B-carotene (mg/g)																									0.015 - 0.02				24	Spiddal	Wild				Figure 4 b
			B-carotene (mg/g)																									0.25 - 0.3				24	Spiddal	Wild				Figure 4 b
			Total carotenoids (mg/g)																	0.1		0.25		0.39								13	Vattenholmen	Wild				Table 1
			Total carotenoids (mg/g)																	0.45		0.27										13	Ulvillarna	Wild				Table 1
			Total carotenoids (mg/g)																	0.26		0.24										13	Ursholmen	Wild				Table 1
			Carotenoids (nmol/cm2)			3.7			5.8																							34	Boulder Patch	Wild	First year (new) growth			Figure 2
			Carotenoids (nmol/cm2)			8.2			5.7																							34	Boulder Patch	Wild	Second year growth			Figure 3
			Ultimate (% Dry Biomass)
			C																									29.6 - 38.1	35.4			1	15 different sampling sites	Wild				Table 3
			C															32.5											32.5			9	Odby Bay	IMTA	1.5m			Figure 5 B
			C															30											30			9	Odby Bay	IMTA	2.5m			Figure 5 B
			C															33.4											33.4			9	Lysen Broad	IMTA	1.5m			Figure 5 B
			C															20.5											20.5			9	Fur Sund	IMTA	1.5m			Figure 5 B
			C															15.3											15.3			9	Fur Sund	IMTA	2.5m			Figure 5 B
			C															29											29			9	Færker Vig	IMTA	1.5m			Figure 5 B
			C															29											29			9	Færker Vig	IMTA	2.5m			Figure 5 B
			C															33											33			9	Riisgaarde Broad	IMTA	1.5m			Figure 5 B
			C															33.4											33.4			9	Riisgaarde Broad	IMTA	2.5m			Figure 5 B
			C		34.8		34		35.5		36.5		37.7				22.7											22.7 - 37.7				11	Aarhus Bay	Wild				Figure 4 a and text in Section 'Seasonal growth and loss dynamics'
			C				32.9	32.7		30.4																						19	Frøya Island	Mono	3m			Table 2
			C				32.7	30.7		28.6																						19	Frøya Island	Mono	8m			Table 2
			C			27.3	28.38	33.6		25.35	25.805																					20	Tristian	Mono				Figure 9 A (calculated based on N and C:N ratio)
			C			25.9	23.5	25.6		28.2	30																					20	Tristian	iMTA				Figure 9 A (calculated based on N and C:N ratio)
			C							30.3		21.1				23.2	26.8		26.6		26.5		30.5	28				21.1 - 30.5	26.6	3.2		25	Clachan Sound	Wild				Table 2
			C														23.9	25.2		26.5			31.4			30.7						27	Dover Strait	Wild				Table 2
			C				25.2																						25.2	1.4		31	Bay of Fundy	IMTA				Table 1 and description in Section 7.2
			N																									0.29 - 2.32	0.91			1	15 different sampling sites	Wild				Table 3
			N				1	NA	0.89	NA	2.45	NA	3.09	NA	3.12	NA	2.45	NA	1.35									0.89 - 3.12				7	Hjarnø	Mono				Figure 5 a and text on page 1968
			N				1	NA	0.49	NA	2.1	NA	2.35	NA	3.67	NA	2.25	NA	1									0.49 - 3.67				7	Hjarnø	IMTA				Figure 5 a and text on page 1968
			N															4.5											4.5			9	Odby Bay	IMTA	1.5m			Figure 5 C
			N															4.45											4.45			9	Odby Bay	IMTA	2.5m			Figure 5 C
			N															3.7											3.7			9	Lysen Broad	IMTA	1.5m			Figure 5 C
			N															3.35											3.35			9	Fur Sund	IMTA	1.5m			Figure 5 C
			N															2.7											2.7			9	Fur Sund	IMTA	2.5m			Figure 5 C
			N															3.3											3.3			9	Færker Vig	IMTA	1.5m			Figure 5 C
			N															3.35											3.35			9	Færker Vig	IMTA	2.5m			Figure 5 C
			N															3.65											3.65			9	Riisgaarde Broad	IMTA	1.5m			Figure 5 C
			N															4.05											4.05			9	Riisgaarde Broad	IMTA	2.5m			Figure 5 C
			N															2.6												<0.1		10	Fornaes	Wild				Table 4
			N		3.16		2.65		1.8		1.27		1.85				3.48											1.27 - 3.48				11	Aarhus Bay	Wild				Figure 4 a and text in Section 'Seasonal growth and loss dynamics'
			TKN																2.75		1.8	3.4										12	Sundalagið	Mono	Sheltered			Figure 4
			TKN																3.4		2.8	2.9										12	Sundalagið	Mono	Current-exposed			Figure 4
			TKN																3.05		2.1	3.05										12	Sundalagið	Mono	Wave-exposed			Figure 4
			N				3.17	2.55		4.47																						19	Frøya Island	Mono	3m			Table 2
			N				3.33	2.73		5.17																						19	Frøya Island	Mono	8m			Table 2
			N			3.9	2.2	1.6		3	3.97																					20	Tristian	Mono				Figure 9 A
			N			3.7	2.5	1.6		4.7	5																					20	Tristian	IMTA				Figure 9 A
			N							0.8		1.8				2	2.2		1.6		0.9		1.1	1.2				0.8 - 2.2	1.5	0.5		25	Clachan Sound	Wild				Table 2
			N														3.42	2.61		2.23			2.47			2.65						27	Dover Strait	Wild				Table 2
			N			1.63																							1.63			30	Fink Cove	Wild				Table 1
			N				2.4																						2.4	0.4		31	Bay of Fundy	IMTA				Table 1 and description in Section 7.2
			N																				0.88						0.88	0.08		32	Barents Sea	Wild				Table 3
			C:N ratio												7.2					24		20.5	21									4	Aarhus Bugt	Wild				Figure 2 b
			C:N ratio																									27 - 86				4	Multiple sampling sites	Wild				Figure 5 b
			C:N ratio			7	12.9	21		8.45	6.5																					20	Tristian	Mono				Figure 9 A
			C:N ratio			7	9.4	16		6	6																					20	Tristian	IMTA				Figure 9 A
			C:N ratio														7.1	9.9		11.9			12.8			11.8						27	Dover Strait	Wild				Table 2
			H				4.56	4.62		4.01																						19	Frøya Island	Mono	3m			Table 2
			H				4.53	4.2		3.73																						19	Frøya Island	Mono	8m			Table 2
			P																									0.10 - 0.56	0.29			1	15 different sampling sites	Wild				Table 3
			P															0.105											0.105			9	Odby Bay	IMTA	1.5m			Figure 5 D
			P															0.28											0.28			9	Odby Bay	IMTA	2.5m			Figure 5 D
			P															0.11											0.11			9	Lysen Broad	IMTA	1.5m			Figure 5 D
			P															0.15											0.15			9	Fur Sund	IMTA	1.5m			Figure 5 D
			P															0.097											0.097			9	Fur Sund	IMTA	2.5m			Figure 5 D
			P															0.1											0.1			9	Færker Vig	IMTA	1.5m			Figure 5 D
			P															0.11											0.11			9	Færker Vig	IMTA	2.5m			Figure 5 D
			P															0.105											0.105			9	Riisgaarde Broad	IMTA	1.5m			Figure 5 D
			P															0.21											0.21			9	Riisgaarde Broad	IMTA	2.5m			Figure 5 D
			P				0.06	NA	0.0526	NA	0.07	NA	0.1	NA	0.823	NA	0.29	NA	0.23									0.053 - 0.82				7	Hjarnø	Mono				Figure 5b and text on page 1968
			P				0.06	NA	0.0529	NA	0.095	NA	0.1	NA	0.791	NA	0.3	NA	0.19									0.053 - 0.79				7	Hjarnø	IMTA				Figure 5b and text on page 1968
			P																		0.2974								0.2974	0.000816		8	Hjarnø	IMTA	Over 2 seasons, a mixture of samples from July and August			Table S2
			P															0.4439											0.4439	0.00057		10	Fornaes	Wild				Table 8 (ppm )
			P							0.24		0.3				0.55			0.071													18	Vanvikan	Wild				Table 1 (mg/kg)
			P				0.28	0.26		0.37																						19	Frøya Island	Mono	3m			Table 3 (ppm)
			P				0.28	0.24		0.44																						19	Frøya Island	Mono	8m			Table 3 (ppm)
			P				0.31																						0.31	0.07		31	Bay of Fundy	IMTA				Table 1 and description in Section 7.2
			S															1.211											1.211	<0.00001		10	Fornaes	Wild				Table 8 (ppm)
			S																		0.91								0.911	0.0092		8	Hjarnø	IMTA	Over 2 seasons, a mixture of samples from July and August			Table S2
			S							1.1		1.5				1.4			3.4													18	Vanvikan	Wild				Table 1 (mg/kg)
			S				0.88	0.99		1.18																						19	Frøya Island	Mono	3m			Table 3 (ppm)
			S				0.84	1.01		1.42																						19	Frøya Island	Mono	8m			Table 3 (ppm)
			Iodine (ppm, i.e. mg/kg Dry Biomass)
			Iodine																										3104	416		15	Bodø	A mixture of samples from natural stocks and monoculture	A mixture of samples at 2, 5, and 8m depth	A mixture of young and old samples		Table S2 'Location' section (ppm)
			Iodine																										5171	372		15	Trondheim	A mixture of samples from natural stocks and monoculture	A mixture of samples at 2, 5, and 8m depth	A mixture of young and old samples		Table S2 'Location' section (ppm)
			Iodine																										5799	246		15	Pleubian	A mixture of samples from natural stocks and monoculture	A mixture of samples at 2, 5, and 8m depth	A mixture of young and old samples		Table S2 'Location' section (ppm)
			Iodine				3600	3900		2000																		2000 - 3900				19	Frøya Island	Mono	3m			Table 3 (ppm)
			Iodine				3600	4200		1600																		1600 - 4200				19	Frøya Island	Mono	8m			Table 3 (ppm)
			Iodine							4855		2877				3665	3985		3193		3499		143	39				39 - 4855				25	Clachan Sound	Wild				Table 1 (ppm)
			Iodine				4898	6568																								28	Pleubian	Mono				Table 1 (ppm)
			Iodine																				2400						2400	500		32	Barents Sea	Wild				Table 3
			Minerals (ppm, i.e. mg/kg Dry Biomass)
			Al																									8.5 - 200	46.5			1	15 different sampling sites	Wild				Table 3
			Al																		1303.54								1303.54	40.74		8	Hjarnø	IMTA	Over 2 seasons, a mixture of samples from July and August			Table S2
			Al															106.5											106.5	1.2		10	Fornaes	Wild				Table 8
			Al							63		< 48				76			< 49													18	Vanvikan	Wild				Table 1 (mg/kg)
			Al							884		13				336	687		1877		200		1129	497				13 - 1877				25	Clachan Sound	Wild				Table 1
			As																									29.0 - 88.3	55.4			1	15 different sampling sites	Wild				Table 3
			As																		29.91								29.91	0.42		8	Hjarnø	IMTA	Over 2 seasons, a mixture of samples from July and August			Table S2
			As															30.37											30.37	0.38		9	Odby Bay	IMTA	1.5m			Table 5 (mg/kg)
			As															20.06											20.06	0.87		9	Odby Bay	IMTA	2.5m			Table 5 (mg/kg)
			As															24.65											24.65	1.09		9	Lysen Broad	IMTA	1.5m			Table 5 (mg/kg)
			As															10.61											10.61	1.38		9	Fur Sund	IMTA	1.5m			Table 5 (mg/kg)
			As															9.9											9.9	0.93		9	Fur Sund	IMTA	2.5m			Table 5 (mg/kg)
			As															31.67											31.67	1.07		9	Færker Vig	IMTA	1.5m			Table 5 (mg/kg)
			As															26.11											26.11	3.4		9	Færker Vig	IMTA	2.5m			Table 5 (mg/kg)
			As															22.15											22.15	0.83		9	Riisgaarde Broad	IMTA	1.5m			Table 5 (mg/kg)
			As															18.65											18.65	1.42		9	Riisgaarde Broad	IMTA	2.5m			Table 5 (mg/kg)
			As																									52.147 - 91.636	66.32	5.259		14	Bodø	A mixture of samples from natural stocks and monoculture	A mixture of samples at 2, 5, and 8m depth	A mixture of young and old samples		Table S4 'Location' section (ppm)
			As																									56.866 - 86.608	65.062	2.617		14	Trondheim	A mixture of samples from natural stocks and monoculture	A mixture of samples at 2, 5, and 8m depth	A mixture of young and old samples		Table S4 'Location' section (ppm)
			As																									79.362 - 99.112	89.742	4.237		14	Pleubian	A mixture of samples from natural stocks and monoculture	A mixture of samples at 2, 5, and 8m depth	A mixture of young and old samples		Table S4 'Location' section (ppm)
			As							68		120				100			28													18	Vanvikan	Wild				Table 1 (mg/kg)
			As				55.9	44.5		30.3																						19	Frøya Island	Mono	3m			Table 3 (ppm)
			As				54.6	52.6		23.3																						19	Frøya Island	Mono	8m			Table 3 (ppm)
			As							83		74				70	64		73		88		83	3				3 - 88				25	Clachan Sound	Wild				Table 1
			iAs				0.16	0.23																								28	Pleubian	Mono				Table 1 (ppm)
			B															142.4											142.4	1.3		10	Fornaes	Wild				Table 8
			B							120		150				150			110													18	Vanvikan	Wild				Table 1 (mg/kg)
			Ba																		37.21								37.21	0.88		8	Hjarnø	IMTA	Over 2 seasons, a mixture of samples from July and August			Table S2
			Ba															39.3											39.3	1		10	Fornaes	Wild				Table 8
			Ba							14		9.7				18			11													18	Vanvikan	Wild				Table 1 (mg/kg)
			Ba							14		22				10	19		22		10		15	5				5 - 22				25	Clachan Sound	Wild				Table 1
			Ca																		59651.8								59651.8	1818.87		8	Hjarnø	IMTA	Over 2 seasons, a mixture of samples from July and August			Table S2
			Ca															1290											1290	6.4		10	Fornaes	Wild				Table 8
			Ca							16000		16000				17000			13000													18	Vanvikan	Wild				Table 1 (mg/kg)
			Cd																									0.07 - 2.64	0.64			1	15 different sampling sites	Wild				Table 3
			Cd																		0.52								0.52	0.04		8	Hjarnø	IMTA	Over 2 seasons, a mixture of samples from July and August			Table S2
			Cd															1.19											1.19	0.06		9	Odby Bay	IMTA	1.5m			Table 5 (mg/kg)
			Cd															1.18											1.18	0.02		9	Odby Bay	IMTA	2.5m			Table 5 (mg/kg)
			Cd															1.42											1.42	0.06		9	Lysen Broad	IMTA	1.5m			Table 5 (mg/kg)
			Cd															0.91											0.91	0.13		9	Fur Sund	IMTA	1.5m			Table 5 (mg/kg)
			Cd															0.94											0.94	0.01		9	Fur Sund	IMTA	2.5m			Table 5 (mg/kg)
			Cd															1.08											1.08	0.11		9	Færker Vig	IMTA	1.5m			Table 5 (mg/kg)
			Cd															1.04											1.04	0.12		9	Færker Vig	IMTA	2.5m			Table 5 (mg/kg)
			Cd															1.72											1.72	0.08		9	Riisgaarde Broad	IMTA	1.5m			Table 5 (mg/kg)
			Cd															1.63											1.63	0.03		9	Riisgaarde Broad	IMTA	2.5m			Table 5 (mg/kg)
			Cd																									0.438 - 0.989	0.709	0.063		14	Bodø	A mixture of samples from natural stocks and monoculture	A mixture of samples at 2, 5, and 8m depth	A mixture of young and old samples		Table S4 'Location' section (ppm)
			Cd																									0.436 - 0.830	0.631	0.034		14	Trondheim	A mixture of samples from natural stocks and monoculture	A mixture of samples at 2, 5, and 8m depth	A mixture of young and old samples		Table S4 'Location' section (ppm)
			Cd																									0.209 - 0.327	0.284	0.026		14	Pleubian	A mixture of samples from natural stocks and monoculture	A mixture of samples at 2, 5, and 8m depth	A mixture of young and old samples		Table S4 'Location' section (ppm)
			Cd							0.91		4.6				4.6			0.76													18	Vanvikan	Wild				Table 1 (mg/kg)
			Cd				0.8	0.8		1.7																						19	Frøya Island	Mono	3m			Table 3 (ppm)
			Cd				0.9	0.9		2																						19	Frøya Island	Mono	8m			Table 3 (ppm)
			Cd				0.22	0.27																								28	Pleubian	Mono				Table 1 (ppm)
			Co																		1.36								1.36	0.05		8	Hjarnø	IMTA	Over 2 seasons, a mixture of samples from July and August			Table S2
			Co							< 2.5		< 2.4				< 2.4			< 2.5													18	Vanvikan	Wild				Table 1 (mg/kg)
			Cr																									0.12 - 1.97	0.33			1	15 different sampling sites	Wild				Table 3
			Cr																		3.17								3.17	0.48		8	Hjarnø	IMTA	Over 2 seasons, a mixture of samples from July and August			Table S2
			Cr															5.9											5.9	0.1		10	Fornaes	Wild				Table 8
			Cr							< 2.5		1.2				0.75			1.3													18	Vanvikan	Wild				Table 1 (mg/kg)
			Cr				0.1	1.1		0.4																						19	Frøya Island	Mono	3m			Table 3 (ppm)
			Cr				0.3	0.5		0.4																						19	Frøya Island	Mono	8m			Table 3 (ppm)
			Cr							2.4		2.1				1.3	2.7		4.5		1.1		4	5				1.1 - 5.0				25	Clachan Sound	Wild				Table 1
			Cu																									0.29 - 11.75	1.23			1	15 different sampling sites	Wild				Table 3
			Cu																		6.08								6.08	0.27		8	Hjarnø	IMTA	Over 2 seasons, a mixture of samples from July and August			Table S2
			Cu															2.3											2.3	0.3		10	Fornaes	Wild				Table 8
			Cu							3		2.4				2.9			6.5													18	Vanvikan	Wild				Table 1 (mg/kg)
			Cu							2		2				2	2		4		2		3	5				2 - 5				25	Clachan Sound	Wild				Table 1
			Fe																									21.0 - 434.3	68.9			1	15 different sampling sites	Wild				Table 3
			Fe																		1439.78								1439.78	6.45		8	Hjarnø	IMTA	Over 2 seasons, a mixture of samples from July and August			Table S2
			Fe															133.9											133.9	0.9		10	Fornaes	Wild				Table 8
			Fe							230		< 150				170			< 150													18	Vanvikan	Wild				Table 1 (mg/kg)
			Fe							623		16				381	720		1159		180		1280	328				16 - 1280				25	Clachan Sound	Wild				Table 1
			Hg															0.18											0.18	0.01		9	Odby Bay	IMTA	1.5m			Table 5 (mg/kg)
			Hg															0.51											0.51	0.06		9	Odby Bay	IMTA	2.5m			Table 5 (mg/kg)
			Hg															0.32											0.32	0.08		9	Lysen Broad	IMTA	1.5m			Table 5 (mg/kg)
			Hg															0.39											0.39	0.1		9	Færker Vig	IMTA	1.5m			Table 5 (mg/kg)
			Hg															0.35											0.35	0.15		9	Færker Vig	IMTA	2.5m			Table 5 (mg/kg)
			Hg															1.03											1.03	0.4		9	Riisgaarde Broad	IMTA	1.5m			Table 5 (mg/kg)
			Hg															0.51											0.51	0.07		9	Riisgaarde Broad	IMTA	2.5m			Table 5 (mg/kg)
			Hg																									0.0107 - 0.1054	0.0537	0.0131		14	Bodø	A mixture of samples from natural stocks and monoculture	A mixture of samples at 2, 5, and 8m depth	A mixture of young and old samples		Table S4 'Location' section (ppm)
			Hg																									0.0009 - 0.0394	0.0175	0.0031		14	Trondheim	A mixture of samples from natural stocks and monoculture	A mixture of samples at 2, 5, and 8m depth	A mixture of young and old samples		Table S4 'Location' section (ppm)
			Hg																									0.0194 - 0.0531	0.0354	0.0069		14	Pleubian	A mixture of samples from natural stocks and monoculture	A mixture of samples at 2, 5, and 8m depth	A mixture of young and old samples		Table S4 'Location' section (ppm)
			Hg							< 0.05		< 0.05				< 0.05			< 0.05													18	Vanvikan	Wild				Table 1 (mg/kg)
			K																		24112.2								24112.2	683.14		8	Hjarnø	IMTA	Over 2 seasons, a mixture of samples from July and August			Table S2
			K															25530											25530	834.4		10	Fornaes	Wild				Table 8
			K							64000		86000				120000			25000													18	Vanvikan	Wild				Table 1 (mg/kg)
			K				65000	81700																								28	Pleubian	Mono				Table 2 (g/100g)
			Li																		1.83								1.83	0.13		8	Hjarnø	IMTA	Over 2 seasons, a mixture of samples from July and August			Table S2
			Mg																		6378.3								6378.3	26.33		8	Hjarnø	IMTA	Over 2 seasons, a mixture of samples from July and August			Table S2
			Mg															7969											7969	30.4		10	Fornaes	Wild				Table 8
			Mg							8200		7900				8300			9500													18	Vanvikan	Wild				Table 1 (mg/kg)
			Mn																									3.0 - 34.1	10.8			1	15 different sampling sites	Wild				Table 3
			Mn																		250.45								250.45	7.74		8	Hjarnø	IMTA	Over 2 seasons, a mixture of samples from July and August			Table S2
			Mn															10.4											10.4	0.2		10	Fornaes	Wild				Table 8
			Mn							4.4		4.8				7.2			1.3													18	Vanvikan	Wild				Table 1 (mg/kg)
			Mn							27		21				13	27		35		7		45	15				7 - 45				25	Clachan Sound	Wild				Table 1
			Mo																		0.48								0.48	0.12		8	Hjarnø	IMTA	Over 2 seasons, a mixture of samples from July and August			Table S2
			Mo							< 0.99		< 0.95				< 0.95			< 0.97													18	Vanvikan	Wild				Table 1 (mg/kg)
			Mo							0.4		0.9				0.6	0.4		0.6		0.4		0.4	0.2				0.2 -				25	Clachan Sound	Wild				Table 1
			Na																		23297.2								23297.2	503.84		8	Hjarnø	IMTA	Over 2 seasons, a mixture of samples from July and August			Table S2
			Na															12260											12260	424.3		10	Fornaes	Wild				Table 8
			Na							48000		42000				47000			46000													18	Vanvikan	Wild				Table 1 (mg/kg)
			Na				36000	38500																								28	Pleubian	Mono				Table 2 (g/100g)
			Ni																									0.15 - 8.91	0.53			1	15 different sampling sites	Wild				Table 3
			Ni																		4.59								4.59	0.45		8	Hjarnø	IMTA	Over 2 seasons, a mixture of samples from July and August			Table S2
			Ni							< 2.5		0.65				0.81			0.18													18	Vanvikan	Wild				Table 1 (mg/kg)
			Ni							1.1		0.9				0.6	1.2		2.2		0.6		1.9	3.4				0.6 - 3.4				25	Clachan Sound	Wild				Table 1
			Pb																									0.07 - 1.66	0.34			1	15 different sampling sites	Wild				Table 3
			Pb																		1.74								1.74	0.18		8	Hjarnø	IMTA	Over 2 seasons, a mixture of samples from July and August			Table S2
			Pb															1.11											1.11	0.2		9	Odby Bay	IMTA	1.5m			Table 5 (mg/kg)
			Pb															6.65											6.65	0.28		9	Odby Bay	IMTA	2.5m			Table 5 (mg/kg)
			Pb															3.6											3.6	0.7		9	Lysen Broad	IMTA	1.5m			Table 5 (mg/kg)
			Pb															17.6											17.6	3.33		9	Fur Sund	IMTA	1.5m			Table 5 (mg/kg)
			Pb															16.2											16.2	0.16		9	Fur Sund	IMTA	2.5m			Table 5 (mg/kg)
			Pb															2.55											2.55	0.83		9	Færker Vig	IMTA	1.5m			Table 5 (mg/kg)
			Pb															3.66											3.66	0.91		9	Færker Vig	IMTA	2.5m			Table 5 (mg/kg)
			Pb															1.34											1.34	0.1		9	Riisgaarde Broad	IMTA	1.5m			Table 5 (mg/kg)
			Pb															2.63											2.63	0.31		9	Riisgaarde Broad	IMTA	2.5m			Table 5 (mg/kg)
			Pb															1.5											1.5	0.2		10	Fornaes	Wild				Table 8
			Pb																									0.0613 - 0.1679	0.0919	0.0124		14	Bodø	A mixture of samples from natural stocks and monoculture	A mixture of samples at 2, 5, and 8m depth	A mixture of young and old samples		Table S4 'Location' section (ppm)
			Pb																									0.0301 - 0.5119	0.1794	0.0439		14	Trondheim	A mixture of samples from natural stocks and monoculture	A mixture of samples at 2, 5, and 8m depth	A mixture of young and old samples		Table S4 'Location' section (ppm)
			Pb																									0.1884 - 0.6845	0.3865	0.1159		14	Pleubian	A mixture of samples from natural stocks and monoculture	A mixture of samples at 2, 5, and 8m depth	A mixture of young and old samples		Table S4 'Location' section (ppm)
			Pb							< 0.5		< 0.48				< 0.48			< 0.49													18	Vanvikan	Wild				Table 1 (mg/kg)
			Pb				0.1	4.5		0.2																						19	Frøya Island	Mono	3m			Table 3 (ppm)
			Pb				0.1	1.6		0.2																						19	Frøya Island	Mono	8m			Table 3 (ppm)
			Pb							1.1		2.2				0.7	1.3		1.9		0.2		1.6	0.3				0.3 - 2.2				25	Clachan Sound	Wild				Table 1
			Rb							18		42				37	23		33		21		21	8				8 - 42				25	Clachan Sound	Wild				Table 1
			Se																		1.45								1.45	0.49		8	Hjarnø	IMTA	Over 2 seasons, a mixture of samples from July and August			Table S2
			Se							< 0.99		< 0.95				< 0.97			< 0.95													18	Norway, Vanvikan	Wild				Table 1 (mg/kg)
			Si															51.1											51.1	4.8		10	Fornaes	Wild				Table 8
			Sr																		985.57								985.57	21.14		8	Hjarnø	IMTA	Over 2 seasons, a mixture of samples from July and August			Table S2
			Sr							649		14				629	733		645		661		657	57				14 - 733				25	Clachan Sound	Wild				Table 1
			Ti							160		3				64	123		135		63		127	45				3 - 160				25	Clachan Sound	Wild				Table 1
			Ti							< 5		< 4.8				< 4.9			< 0.49													18	Vanvikan	Wild				Table 1 (mg/kg)
			V																									0.57 - 3.00	1.37			1	15 different sampling sites	Wild				Table 3
			V																		4.91								4.91	0.07		8	Hjarnø	IMTA	Over 2 seasons, a mixture of samples from July and August			Table S2
			V							<5		< 4.8				< 4.8			< 0.49													18	Vanvikan	Wild				Table 1 (mg/kg)
			Zn																									7.5 - 68.9	16.6			1	15 different sampling sites	Wild				Table 3
			Zn																		43.73								43.73	4.81		8	Hjarnø	IMTA	Over 2 seasons, a mixture of samples from July and August			Table S2
			Zn															44.4											44.4	0.1		10	Fornaes	Wild				Table 8
			Zn							38		32				54			66													18	Vanvikan	Wild				Table 1 (mg/kg)
			Zn							20		30				31	23		29		18		22	8				8 - 31				25	Clachan Sound	Wild				Table 1
